# Supplementary material for: Cannabis and the Anxiety of Fragmentation—A Systems Approach for Finding an Anxiolytic Cannabis Chemotype
Source: Front Neurosci. 2018 Oct 22;12:730. doi: 10.3389/fnins.2018.00730 (PMC6204402; doi:10.3389/fnins.2018.00730)
Supplement: Supplementary file 1 [file Data_Sheet_1.xlsx]

## Sheet: Anxiety depression info
Number of survey participants suffering/diagnosed with neurological/psychiatric conditions (n = 100)					Study participants' perception of cannabis at alleviating your anxiety
Neurlogical/Psychiatric Condition	n				Level	Count (n=260)
Anxiety Disorder	67				0	0		1	2	3	3	4	4	4	4	5	5
Sleep Disorder	46				1	1		5	5	5	5	5	5	5	5	5	5
Mood Disorder	30				2	1		5	5	6	6	6	6	6	6	6	6
Migranes	27				3	2		6	6	6	7	7	7	7	7	7	7
Eating Disorder	8				4	4		7	7	7	7	7	7	7	7	7	7
					5	14		7	7	7	7	7	7	7	7	7	7
					6	11		7	7	7	7	7	7	7	7	7	7
Number of survey participants suffering/diagnosed with anxiety disorder (n = 66)					7	43		7	7	7	7	7	7	8	8	8	8
					8	82		8	8	8	8	8	8	8	8	8	8
Anxiety Disorder	n				9	51		8	8	8	8	8	8	8	8	8	8
Generalized Anxiety Disorder	41				10	51		8	8	8	8	8	8	8	8	8	8
Post-Traumatic Stress Disorder	30				Average	8.02692		8	8	8	8	8	8	8	8	8	8
Social Anxiety Disorder	24				Standard Deviation	1.60146		8	8	8	8	8	8	8	8	8	8
Acute Stress Disorder	13				Standard Error	0.0993181		8	8	8	8	8	8	8	8	8	8
Obsessive Compulsive Disorder	11							8	8	8	8	8	8	8	8	8	8
Specific Phobias/Panic Disorders	13							8	8	8	8	8	8	8	8	9	9
								9	9	9	9	9	9	9	9	9	9
								9	9	9	9	9	9	9	9	9	9
								9	9	9	9	9	9	9	9	9	9
Use of medical cannabis for symptoms (n=442)								9	9	9	9	9	9	9	9	9	9
								9	9	9	9	9	9	9	9	9	10
Symptoms	n							10	10	10	10	10	10	10	10	10	10
Pain	339							10	10	10	10	10	10	10	10	10	10
Insomnia	277							10	10	10	10	10	10	10	10	10	10
Anxiety	266							10	10	10	10	10	10	10	10	10	10
Stress	221							10	10	10	10	10	10	10	10	10	10
Depression	191
Strain(s) or product(s) most effective for treating anxiety for survey participants (n = 219)
Most Effective Strains		Least Effective Strains
Strain/Products	n	Strain/Products2	n2
Bubba Kush	44	Chocolope	22
Skywalker OG Kush	39	Blueberry Lambstread	16
Blueberry Lambsbread	36	CBD Shark	16
Kosher Kush	33	Tangerine Dream	15
Other	46	Other	65

## Sheet: Basic Stats Analysis
Table 1: Distribution of survey participants by age group and sex (n = 442)
Sex and Age	n
MALE	267
0 - 19 Years	4
20 - 39 Years	109
40 - 59 Years	113
60 - 79 Years	41
80 - 100 Years	0
FEMALE	173
0 - 19 Years	0
20 - 39 Years	56
40 - 59 Years	82
60 - 79 Years	34
80 - 100 Years	1
OTHER	2
40 - 59 Years	1
60 - 79 Years	1
Table 2: Distribution of survey participants by sex and years of smoking medical marijuana (n = 442)
Years	Count (n=442)
Less than 1 year	166
Male	81
Female	83
Other	2
1 - 3 Years	152
Male	98
Female	54
4 - 5 Years	26
Male	17
Female	9
5 - 10 Years	33
Male	21
Female	12
More than 10 years	65
Male	50
Female	15
Table 3: Survey participants' perception of overall health, 1 = very poor and 10 = excellent (n = 442)
Health Rate	Count (n= 442)
1	4
2	9
3	25
4	32
5	47
6	75
7	153
8	78
9	19
10	0
Average	6.28
Table 4: Survey participants' access to medical information on cannabis (n = 442)
Source	Count (n= 442)
General internet searches	246
Specific Websites	188
Cannabis Clinic	158
Physician	155
Academic Journals or Research Articles	136
Word of Mouth	112
WMMC Client Services	111
Other Licensed Producers	58
Table 5: Days survey participants used cannabis in the past 30 days by sex (n = 442)
Sex	Count (n=442)
FEMALE	173
1 to 2 days	2
3 to 5 days	14
6 to 9 days	11
10 to 19 days	16
20 to 29 days	31
All 30 days	99
MALE	267
1 to 2 days	3
3 to 5 days	7
6 to 9 days	12
10 to 19 days	27
20 to 29 days	64
All 30 days	154
OTHER	2
1 to 2 days	0
3 to 5 days	0
6 to 9 days	0
10 to 19 days	0
20 to 29 days	0
All 30 days	2

## Sheet: Most Effective All Data
	Votes	44		Votes	39		Votes	36		Votes	33	Votes
Constituent	P101 Bubba Kush	Lot P125 Bubba Kush	P090Bubba Kush	P099 SKWOK	P085 SKWOK	Lot P069 SKWOK	P104 Blue	Lot P109- Blue	Lot P137- Blue	P100 Kosher K	P139 Kosher K	P111 Kosher K	Weighted Average	Weighted Sd	Se
	Cannabinoid and Terpene %			Cannabinoid and Terpene %			% of total cannabinoids and terpenes			% of total cannabinoids and terpenes			% of total cannabinoids and terpenes
Total Terpene %	2.305	3.501	1.957	2.102	1.425	1.517	1.427	1.592	1.545	2.487	0	1.78	1.84957	0.821475	0.237139
THC+THCa *0.877	16.563	19.4261	21	21.8865	14.462	18.08	13.3	14.6043	12.8612	19.83	24.1664	20.1381	18.0137	3.57121	1.03092
CBD+CBDa*0.877	0.03908	0.0460425	0.08393	0.053985	0.045715	0.0195	0.41	0.0367467	0.0328875	0.04885	0.05262	0.0481	0.0751968	0.103614	0.0299107
CBG+CBGa*0.877	0.423955	0.652937	0.638	0.523915	0.31048	0.287935	0.2016	0.28802	0.255788	1.46	1.98817	1.45632	0.675239	0.561827	0.162186
CBC+CBCa*0.877	0.15032	0.167552	0.1614	0.23802	0.14155	0.123657	0.1152	0.14155	0	0.067	0.00877	0.138409	0.125054	0.0658705	0.0190152
Cannabinoids and Terpenes	19.4813	23.7937	23.8403	24.8044	16.3848	20.0281	15.4538	16.6626	14.6949	23.8928	26.216	23.5609	20.7387	4.03541	1.16492
	Terpene %			Terpene %			Terpene %			Terpene %			Terpene %
α-pinene	0.022	0.03	0.03	0.34	0.345	0.619	0.07	0.12	0.189	0.047	0.045	0.059	0.160287	0.187619	0.0541609
Camphene	0.012	0.015	0.011	0.012	0.01	0	0.008	0.01	0.008	0.021	0	0.025	0.0109298	0.00691503	0.0019962
Sabinene	0.057	0	0.069	0.128	0.122	0	0	0	0	0.112	0	0	0.0416447	0.0534685	0.015435
β-Pinene	0.035	0.047	0.043	0.079	0.077	0.15	0.033	0.051	0.077	0.068	0.065	0.085	0.0667193	0.0321271	0.00927431
Myrcene	0.163	0.283	0.131	0.524	0.268	0	0.528	0.719	0.713	0.147	0.224	0.19	0.318748	0.235266	0.0679153
α-Phellandrene	0	0	0	0	0	0	0	0	0	0	0	0	0	0	0
3-Carene	0	0	0	0	0	0	0	0	0	0	0	0	0	0	0
D-Limonene	0.173	0.337	0.217	0.089	0.063	0.075	0.089	0.135	0.111	0.385	0.399	0.523	0.210596	0.14997	0.0432926
Eucalyptol	0	0	0	0	0.001	Not Tested	0	0	0	0	0	0	0.000128289	0.000350734	0.00010575
β-Ocimene	0	0.019	0	0.031	0.01	0.021	0	0	0	0	0	0	0.00713596	0.0110719	0.00319619
Terpinolene	0.01	0.012	0.004	0	0.002	0.139	0.01	0.01	0	0.012	0.009	0.015	0.0187522	0.0387241	0.0111787
a-terpinene	0	0	0	0	0.001	Not Tested	0	0	0	0	0	0	0.000128289	0.000350734	0.00010575
y-terpinene	0	0	0	0	0.001	Not Tested	0	0	0	0	0	0	0.000128289	0.000350734	0.00010575
Sabinene Hydrate	0	0	0.002	0	0.003	0	0	0	0	0	0	0	0.000449561	0.00101994	0.000294433
Fenchone	0.02	0.019	0.012	0.013	0.003	0	0.014	0.014	0	0.027	0.013	0.029	0.0134934	0.00918132	0.00265042
Linalool	0.09	0.233	0.134	0.067	0.04	0.045	0	0.037	0.025	0.2	0.189	0.255	0.108596	0.0873634	0.0252196
Fenchol	0.03	0.044	0.04	0.014	0.01	0.012	0.017	0.017	0.02	0.058	0.058	0.069	0.0317303	0.0200229	0.00578013
Borneol	0.023	0.028	0.013	0.02	0.008	0	0.021	0.02	0.016	0.033	0.026	0.036	0.0199452	0.0100724	0.00290766
α-Terpineol	0.072	0.107	0.079	0.038	0.022	0.024	0.035	0.03	0	0.115	0.075	0.138	0.0609474	0.0419975	0.0121236
gamma-terpineol	0	0	0	0	0	0	0	0	0	0	0	0	0	0	0
Geraniol	0	0	0	0	0	0	0	0	0	0	0	0.182	0.0131711	0.0492525	0.014218
Nerol	0	0	0	0	0	0	0	0	0	0	0	0	0	0	0
β-Caryophyllene	0.455	0.699	0.303	0.253	0.166	0.28	0.233	0.152	0.281	0.179	0.212	0.202	0.295864	0.1613	0.0465632
Caryophyllene Oxide	0.014	0.01	0.011	0.013	0.007	0.014	0	0	0	0.017	0.019	0.017	0.0101206	0.00670185	0.00193466
Humulene	0.138	0.235	0.15	0.077	0.047	0.065	0.068	0.046	0.08	0.068	0.08	0.076	0.0981557	0.0573348	0.0165511
Valencene	0	0	0	0	0.032	0	0	0	0	0	0	0	0.00273684	0.00934716	0.00269829
trans-Nerolidiol	0.83	1.174	0.564	0.325	0.135	Not Tested	0.276	0.216	0	0.451	0.316	0.586	0.443559	0.341139	0.102857
Cedrol	0	0	0	0	0	0	0	0	0	0	0	0	0	0	0
Guaiol	0	0	0	0	0	0	0	0	0	0	0	0	0	0	0
α-Bisabolol	0.161	0.209	0.144	0.079	0.052	0.073	0.025	0.015	0.025	0.023	0.05	0	0.0774583	0.0682787	0.0197104

## Sheet: Least Effective All Data
Votes->		22			16			16			15
Constituent	P051 CHOCOLOPE	P094 Chocolope	P130 Chocolope	P104 Blue	Lot P109- Blue	Lot P137- Blue	P146 CBD Shark	P132 CBD Shark	P117 CBD Shark	P143 Tangerine Dream	P106 Tangerine Dream	P092 Tangerine Dream	Weighted Av	Weighted Sd
	Cannabinoid and Total Terpene %			Cannabinoid and Total Terpene %			Cannabinoid and Total Terpene %			Cannabinoid and Total Terpene %			Cannabinoid and Total Terpene %
Total Terpene %	1.256	1.992	1.549	1.427	1.592	1.545	1.3445	1.986	0.966	1.36	2.063	2.465	1.62136	0.40833
THC+THCa *0.877	14.56	15.6546	15.6667	13.3	14.6043	12.8612	7.79405	7.4848	6.0978	16.0867	19.8814	19.0457	13.666	4.2331
CBD+CBDa*0.877	0.0184	0.04308	0	0.41	0.0367467	0.0328875	11.3039	11.4528	10.419	0.039465	0.042742	0.0482925	2.61737	4.85075
CBG+CBGa*0.877	0.6415	1.52705	1.46443	0.2016	0.28802	0.255788	0.599017	1.13444	0.522	0.530465	0.773322	0.66132	0.760463	0.4665
CBC+CBCa*0.877	0.1377	0.187205	0.277717	0.1152	0.14155	0	0.01918	0.381495	0.4865	0.015	0.337998	0.409342	0.207708	0.159696
Total Cannnabinoids and Terpenes	16.6136	19.404	18.9579	15.4538	16.6626	14.6949	21.0607	22.4395	18.4913	18.0316	23.0985	22.6297	18.8729	2.75073
	[Terpene] %			[Terpene] %			[Terpene] %			[Terpene] %			[Terpene] %	#VALUE!
α-pinene	0.056	0.037	0.029	0.07	0.12	0.189	0.232	0.239	0.088	0.023	0.039	0.029	0.0920628	0.0790556
Camphene	0	0.01	0.008	0.008	0.01	0.008	0.007	0.011	0.008	0.008	0.017	0.014	0.00875845	0.00420548
Sabinene	0	0.087	0	0	0	0	0	0	0	0	0	0.065	0.0139565	0.031608
β-Pinene	0.077	0.054	0.043	0.033	0.051	0.077	0.0545	0.056	0.028	0.033	0.053	0.04	0.0507729	0.0159483
Myrcene	0.198	0.129	0.118	0.528	0.719	0.713	0.526	0.75	0.349	0.132	0.178	0.146	0.35744	0.255488
α-Phellandrene	0.025	0.032	0.025	0	0	0	0	0	0	0	0	0	0.00871498	0.0134461
3-Carene	0.015	0.02	0.017	0	0	0	0	0	0	0	0	0	0.00552657	0.00852358
D-Limonene	0.139	0.205	0.166	0.089	0.135	0.111	0.0595	0.092	0.047	0.16	0.35	0.244	0.150077	0.0811955
Eucalyptol	Not tested	0.008	0.008	0	0	0	0	0	0	0.01	0.014	0.015	0.00537681	0.00567223
β-Ocimene	0	0.162	0.155	0	0	0	0.027	0.05	0.036	0	0	0	0.0424251	0.0651638
Terpinolene	0.355	0.479	0.384	0.01	0.01	0	0	0.013	0	0.003	0.013	0.012	0.134029	0.1969
a-terpinene	Not tested	0.023	0.015	0	0	0	0	0	0	0	0	0	0.00605797	0.00958406
y-terpinene	Not tested	0.016	0.012	0	0	0	0	0	0	0.002	0.006	0.006	0.00547826	0.00657194
Sabinene Hydrate	0	0.012	0.012	0	0	0	0	0.01	0	0.003	0.012	0.012	0.00528019	0.0059065
Fenchone	0	0.026	0.022	0.014	0.014	0	0.007	0.014	0.013	0.004	0.018	0.017	0.0127198	0.00869926
Linalool	0.111	0.138	0.103	0	0.037	0.025	0.0825	0.191	0.079	0.107	0.203	0.217	0.107638	0.0667607
Fenchol	0.029	0.032	0.026	0.017	0.017	0.02	0.0095	0.014	0.011	0.03	0.044	0.039	0.0242754	0.010629
Borneol	0.039	0.026	0.023	0.021	0.02	0.016	0.0155	0.024	0.019	0.011	0.028	0.028	0.0231353	0.00757926
α-Terpineol	0.06	0.109	0.102	0.035	0.03	0	0.02	0.051	0.033	0.044	0.1	0.089	0.0587488	0.0364658
gamma-terpineol	0	0		0	0	0	0	0	0	0	0	0	0	0
Geraniol	0	0	0	0	0	0	0	0	0	0	0	0	0	0
Nerol	0	0	0	0	0	0	0	0	0	0	0	0	0	0
β-Caryophyllene	0.108	0.142	0.102	0.233	0.152	0.281	0.085	0.11	0.068	0.284	0.312	0.498	0.188493	0.122542
Caryophyllene Oxide	0	0	0	0	0	0	0	0	0	0.023	0.023	0.036	0.00594203	0.0121478
Humulene	0.026	0.052	0.039	0.068	0.046	0.08	0.0265	0.036	0.023	0.162	0.169	0.273	0.0778068	0.0742233
Valencene	0	0	0	0	0	0	0	0	0	0	0	0	0	0
trans-Nerolidiol	Not tested	0.136	0.101	0.276	0.216	0	0.01	0.069	0.062	0.142	0.316	0.367	0.146493	0.113635
Cedrol	0	0	0	0	0	0	0	0	0	0	0	0	0	0
Guaiol	0.018	0.057	0.039	0	0	0	0.118	0.17	0.067	0.102	0.108	0.19	0.0685411	0.0636664
α-Bisabolol	0	0	0	0.025	0.015	0.025	0.0645	0.086	0.035	0.077	0.06	0.128	0.0385652	0.0403495

## Sheet: Correlation Coefficients
Cannabinoids and Terpenes n*	n	n-1	n	n-1
*Excluding those below	12	11	12	11
Constituent	Av - Most Effective	Sd	Av - Least	Sd	CC	p	Difference of Means	Se	t	Df
% of total Cannabinoids and Terpenes											CC Se
Total Terpenes	1.84957	0.821475	1.62136	0.40833	0.0657477	0.401562	0.228206	0.26482	0.86174	16.123	0.0764612
THC+THCa *0.877	18.0137	3.57121	13.666	4.2331	0.137237	0.012846	4.34762	1.59877	2.71936	21.3932	0.0509396
CBD+CBDa*0.877	0.0751968	0.103614	2.61737	4.85075	-0.944145	0.0968512	-2.54217	1.40061	-1.81504	11.01	-0.715393
CBG+CBGa*0.877	0.675239	0.561827	0.760463	0.4665	-0.059361	0.690095	-0.0852247	0.210807	-0.404279	21.2809	-0.14709
CBC+CBCa*0.877	0.125054	0.0658705	0.207708	0.159696	-0.248387	0.119658	-0.0826538	0.049868	-1.65745	14.6377	-0.154414
Cannabinoids and Terpenes	20.7387	4.03541	18.8729	2.75073	0.0471016	0.201403	1.86577	1.40982	1.32341	19.4071	0.0356304
	Terpene %		[Terpene] %								#VALUE!
α-pinene	0.160287	0.187619	0.0920628	0.0790556	0.270356	0.265126	0.0682245	0.0587726	1.16082	14.7867	0.241263
Camphene	0.0109298	0.00691503	0.00875845	0.00420548	0.110287	0.364991	0.00217137	0.00233637	0.929377	18.1578	0.119388
Sabinene	0.0416447	0.0534685	0.0139565	0.031608	0.497978	0.140947	0.0276882	0.0179303	1.54421	17.8514	0.360252
β-Pinene	0.0667193	0.0321271	0.0507729	0.0159483	0.135723	0.14308	0.0159464	0.0103541	1.54009	16.111	0.0889342
Myrcene	0.318748	0.235266	0.35744	0.255488	-0.0572205	0.703441	-0.0386918	0.10026	-0.385916	21.8521	-0.148515
α-Phellandrene	0	0	0.00871498	0.0134461	-1	0.0462749	-0.00871498	0.00388155	-2.24523	11	-0.629874
3-Carene	0	0	0.00552657	0.00852358	-1	0.0462067	-0.00552657	0.00246055	-2.24608	11	-0.629638
D-Limonene	0.210596	0.14997	0.150077	0.0811955	0.167795	0.236731	0.0605192	0.0492305	1.2293	16.9385	0.138404
Eucalyptol	0.000128289	0.000350734	0.00537681	0.00567223	-0.953393	0.0119825	-0.00524852	0.00171351	-3.06302	10.0765	-0.43005
β-Ocimene	0.00713596	0.0110719	0.0424251	0.0651638	-0.712034	0.0914205	-0.0352892	0.0190808	-1.84946	11.6346	-0.472619
Terpinolene	0.0187522	0.0387241	0.134029	0.1969	-0.754522	0.0720304	-0.115277	0.0579289	-1.98997	11.8497	-0.474984
a-terpinene	0.000128289	0.000350734	0.00605797	0.00958406	-0.958524	0.0674371	-0.00592968	0.00289164	-2.05063	10.0268	-0.647481
y-terpinene	0.000128289	0.000350734	0.00547826	0.00657194	-0.954236	0.0224631	-0.00534997	0.00198433	-2.6961	10.057	-0.489216
Sabinene Hydrate	0.000449561	0.00101994	0.00528019	0.0059065	-0.843078	0.01753	-0.00483063	0.00173029	-2.7918	11.6554	-0.394985
Fenchone	0.0134934	0.00918132	0.0127198	0.00869926	0.0295124	0.834243	0.000773614	0.00365118	0.21188	21.9363	0.139349
Linalool	0.108596	0.0873634	0.107638	0.0667607	0.00443413	0.976201	0.00095881	0.0317403	0.030208	20.5802	0.146788
Fenchol	0.0317303	0.0200229	0.0242754	0.010629	0.13311	0.271394	0.0074549	0.00654405	1.13919	16.7434	0.117877
Borneol	0.0199452	0.0100724	0.0231353	0.00757926	-0.0740496	0.391078	-0.00319009	0.0036389	-0.876664	20.4327	-0.0846987
α-Terpineol	0.0609474	0.0419975	0.0587488	0.0364658	0.018368	0.892389	0.00219858	0.016056	0.136932	21.5753	0.134162
gamma-terpineol	0	0	0	0	#DIV/0!	#DIV/0!	0	0	#DIV/0!	#DIV/0!	#DIV/0!
Geraniol	0.0131711	0.0492525	0	0	1	0.374133	0.0131711	0.014218	0.926367	11	1.52662
Nerol	0	0	0	0	#DIV/0!	#DIV/0!	0	0	#DIV/0!	#DIV/0!	#DIV/0!
β-Caryophyllene	0.295864	0.1613	0.188493	0.122542	0.221678	0.081249	0.107371	0.0584766	1.83614	20.5248	0.123661
Caryophyllene Oxide	0.0101206	0.00670185	0.00594203	0.0121478	0.260143	0.311405	0.00417859	0.00400504	1.04333	17.1283	0.257638
Humulene	0.0981557	0.0573348	0.0778068	0.0742233	0.115644	0.461052	0.0203489	0.0270746	0.751589	20.6806	0.154891
Valencene	0.00273684	0.00934716	0	0	1	0.332237	0.00273684	0.00269829	1.01429	11	1.39429
trans-Nerolidiol	0.443559	0.341139	0.146493	0.113635	0.503458	0.0179274	0.297066	0.108414	2.74012	12.1922	0.205708
Cedrol	0	0	0	0	#DIV/0!	#DIV/0!	0	0	#DIV/0!	#DIV/0!	#DIV/0!
Guaiol	0	0	0.0685411	0.0636664	-1	0.00332733	-0.0685411	0.0183789	-3.72933	11	-0.379214
α-Bisabolol	0.0774583	0.0682787	0.0385652	0.0403495	0.335217	0.107587	0.0388931	0.0228948	1.69877	17.8478	0.208121
n for Nerolidol, Eucalyptol, a-terpinene, y-terpinene and y-terpineol	n	n-1	n	n-1
	11	10	11	10
